# Supplementary material for: Occurrence of Sinonasal Intestinal-Type Adenocarcinoma and Non-Intestinal-Type Adenocarcinoma in Two Countries with Different Patterns of Wood Dust Exposure
Source: Cancers (Basel). 2021 Oct 19;13(20):5245. doi: 10.3390/cancers13205245 (PMC8533857; doi:10.3390/cancers13205245)
Supplement: Supplementary file 1 [file cancers-13-05245-s001.zip]

Archive with 1 entries (1 files):
- cancers-1390045-supplementary.pdf
